# Supplementary material for: A restriction enzyme reduced representation sequencing approach for low-cost, high-throughput metagenome profiling
Source: PLoS One. 2020 Apr 3;15(4):e0219882. doi: 10.1371/journal.pone.0219882 (PMC7122713; doi:10.1371/journal.pone.0219882)
Supplement: S1 Table — This file contains information on the samples, including associated animal information and methane yield phenotypes, sequencing accession numbers for the 16S rRNA gene sequences and the RE-RRS sequences, as well as information on sample trimming for RE-RRS, assignment rates for RB and RF approaches and the percent of sequences that align to the host genome. (XLSX) [file pone.0219882.s001.xlsx]

## Sheet: Sheet1
SampleID	AnimalID	Flock	Sex	Methane Yield Classification	Cohort	CH4Yield	16S rRNA EMBL Accession	RE-RRS SRA ID	RE-RRS ApeKI								RE-RRS PstI
									%ReadsNotTrimmed	%ReadsRemovedTrimming	NumQCdReads	NumUniqueQCdReads	QCdReadLength	%AssignedRB	%AssignedRF	%AssignedHost	%ReadsNotTrimmed	%ReadsRemovedTrimming	NumQCdReads	NumUniqueQCdReads	QCdReadLength	%AssignedRB	%AssignedRF	%AssignedHost
B74001	S1174	A	R	High	P1	16.436	SAMEA2170364	SAMN14130769	63	1.9	1204575	923138	70.4 ± 17.0	40.9	13.1	0.09	52.1	5.1	2826381	931713	81.4 ± 15.9	27.6	56.8	0.2
B74002	S1207	A	R	Low	P1	11.9052	SAMEA2170432	SAMN14130770	65.4	1.3	2020645	1376599	71.6 ± 16.7	24.4	13.2	0.08	52.8	5.1	2609200	765723	81.6 ± 15.8	28.2	59.5	0.13
B74003	S1494	A	R	Low	P1	11.2651	SAMEA2170565	SAMN14130771	63.2	1.3	1538185	987588	71.3 ± 16.7	23.2	12.2	0.15	53.1	4.5	2412211	660993	81.4 ± 15.9	21.1	52.4	0.45
B74004	S1423	A	R	Low	P1	9.55621	SAMEA2170496	SAMN14130772	58.1	1.4	871796	547127	71.3 ± 16.8	27.8	14.5	0.18	58.4	4.2	2802521	580315	82.0 ± 15.5	33.8	55.3	0.4
B74005	S1111	A	R	High	P1	18.4692	SAMEA2170414	SAMN14130773	57.1	1.9	1678353	1291878	70.5 ± 17.1	18.7	8.9	0.18	55.7	5.4	2484695	825131	81.0 ± 16.4	21.8	53.2	0.45
B74006	S1636	A	R	Low	P1	11.4186	SAMEA2170461	SAMN14130774	55	1.4	1900428	1200412	71.3 ± 16.8	27.8	17.3	0.1	56.4	4.9	2923827	734521	81.3 ± 16.1	34.3	61.4	0.23
B74007	S1317	A	R	Low	P1	14.655	SAMEA2170540	SAMN14130775	59.7	2.2	916478	778678	70.6 ± 17.3	17.6	8.4	0.4	55.1	5.4	3510706	1179369	81.3 ± 16.3	21.6	52	1.23
B74008	S1333	A	R	Low	P1	12.4714	SAMEA2170556	SAMN14130776	64.8	1.5	840290	548382	71.1 ± 17.0	27	14	0.11	56.3	5.3	2433600	574501	81.9 ± 15.9	32.1	60.2	0.26
B74009	S1510	A	R	High	P1	16.2425	SAMEA2170564	SAMN14130777	63.1	1.8	1528895	1112175	70.6 ± 17.0	17.2	9.5	2.99	52.4	5.2	3494750	1084012	81.6 ± 15.8	20.9	50	8.52
B74010	S1253	A	R	Low	P1	12.104	SAMEA2170355	SAMN14130778	62.7	1.4	1936718	1180376	71.6 ± 16.7	24.3	14.9	0.16	53.5	4.4	3000036	729170	82.0 ± 15.4	32.4	60.2	0.39
B74011	S1331	A	R	Low	P1	12.138	SAMEA2170533	SAMN14130779	56.1	1.5	2888680	1827356	71.6 ± 16.9	21.8	12.2	0.15	57.2	4.8	2218289	641856	81.8 ± 15.8	25.8	56.7	0.23
B74012	S1592	A	R	Low	P1	10.526	SAMEA2170409	SAMN14130780	55.4	1.4	1785520	986413	71.3 ± 16.8	28.8	17	0.05	57.4	4.5	2138238	483899	82.1 ± 15.5	34.8	61.5	0.1
B74013	S1703	A	R	High	P1	16.1821	SAMEA2170551	SAMN14130781	57.3	1.9	1096406	823961	70.7 ± 17.1	20.8	12.4	0.19	56.3	4.9	2653157	819342	81.5 ± 16.1	23.3	54.3	0.61
B74014	S1107	A	R	High	P1	17.2385	SAMEA2170558	SAMN14130782	63.8	1.9	1422378	1057224	70.9 ± 17.2	19.6	11.8	0.31	56	4.6	2611489	828544	81.6 ± 15.9	26.7	55.4	0.85
B74015	S1266	A	R	High	P1	18.7389	SAMEA2170443	SAMN14130783	61.4	1.8	1406088	946529	70.8 ± 17.2	19.5	11.3	0.07	56.2	5	2504611	696491	81.7 ± 15.9	25.6	54.2	0.17
B74016	S1344	A	R	High	P1	16.639	SAMEA2170500	SAMN14130784	64.8	1.4	2288549	1621180	71.2 ± 16.8	21.3	10.5	0.11	52.4	4.9	1590553	607497	81.4 ± 16.0	24.4	53.6	0.21
B74017	S1627	A	R	High	P1	15.8347	SAMEA2170566	SAMN14130785	64.1	1.5	2594379	1734671	71.3 ± 16.8	21.6	13.5	0.13	52.7	4.5	2278489	737647	81.7 ± 15.6	27.4	56.3	0.27
B74018	S1683	A	R	High	P1	16.9713	SAMEA2170429	SAMN14130786	61.8	1.5	2323790	1477223	71.1 ± 16.9	24	11.9	0.18	53.1	4.6	2118664	611164	81.8 ± 15.6	29.9	52.9	0.45
B74019	S1120	A	R	Low	P1	10.262	SAMEA2170392	SAMN14130787	52.7	1.9	3007040	2043042	70.6 ± 17.1	17.5	9.4	0.24	58.2	4.3	2090168	730706	82.1 ± 15.6	23.6	52.7	0.63
B74020	S1265	A	R	Low	P1	7.91385	SAMEA2170509	SAMN14130788	57.7	1.3	2482360	1282400	71.5 ± 16.7	25.6	13.9	0.36	57.1	4.4	2641253	555904	81.4 ± 16.1	29.6	47.2	0.93
B74021	S1283	A	R	Low	P1	8.74354	SAMEA2170430	SAMN14130789	57.3	1.7	1382713	700774	70.6 ± 17.0	24.9	12.5	0.07	57.9	4.2	3682239	601958	81.7 ± 15.7	29	53.9	0.15
B74022	S1586	A	R	High	P1	16.3496	SAMEA2170420	SAMN14130790	63.3	1.7	1991089	1387510	71.1 ± 17.1	20.4	11.8	0.11	56	4.9	3503985	975957	81.6 ± 16.0	26.4	57.5	0.27
B74023	S1650	A	R	High	P1	17.5698	SAMEA2170465	SAMN14130791	63.7	1.8	1250390	976054	70.4 ± 17.2	16.7	6.1	0.1	54.1	5.6	2942221	896135	80.9 ± 16.6	20.2	42.7	0.23
B74024	S1253	A	R	Low	P1b	13.266	SAMEA2170501	SAMN14130792	63.1	1.9	1598213	1010579	70.7 ± 16.9	21.9	12.7	0.06	52.6	5	3024422	705714	81.2 ± 16.0	29.6	59.2	0.1
B74025	S1331	A	R	Low	P1b	12.8443	SAMEA2170504	SAMN14130793	63.6	1.7	1680736	1262336	70.9 ± 17.0	16.6	10.4	0.12	52.7	4.9	3704860	1030500	81.1 ± 16.2	18.9	54.6	0.28
B74026	S1592	A	R	Low	P1b	13.6432	SAMEA2170402	SAMN14130794	62.8	1.9	1719002	1302338	70.7 ± 17.0	20.7	10.4	0.09	53.1	4.8	3511607	1067678	81.5 ± 15.9	23.5	54.5	0.21
B74027	S1703	A	R	High	P1b	17.6749	SAMEA2170576	SAMN14130795	54.8	2.4	2000164	1559937	70.2 ± 17.3	13.7	7.2	0.2	55.4	5.3	2904598	955028	81.0 ± 16.4	16.2	50.5	0.49
B74028	S1317	A	R	Low	P1b	10.4983	SAMEA2170572	SAMN14130796	57.5	1.8	798241	611972	71.1 ± 17.1	21.9	9.9	0.18	57.1	4.9	2811975	781445	81.8 ± 15.9	25	54.6	0.5
B74029	S1333	A	R	Low	P1b	12.5801	SAMEA2170482	SAMN14130797	54.6	1.9	2036463	1317245	71.1 ± 17	21.9	12.3	1.16	57	4.6	2984038	866858	81.7 ± 15.9	24.8	52.4	3.68
B74030	S1510	A	R	High	P1b	18.6114	SAMEA2170417	SAMN14130798	60.2	2.3	1273552	1039272	71.1 ± 17.3	16	7.7	0.31	55.2	5.2	3078739	1049587	81.3 ± 16.2	20.7	48.2	0.93
B74031	S1174	A	R	High	P1b	17.7322	SAMEA2170354	SAMN14130799	62.8	1.8	1231044	947812	71.1 ± 17.2	19.7	11.3	0.1	55.6	5.3	2749572	958245	81.4 ± 16.1	26.2	52.4	0.23
B74032	S1207	A	R	Low	P1b	13.173	SAMEA2170537	SAMN14130800	62.6	1.6	4280275	2674065	71.1 ± 17.0	19.1	10.8	0.15	53.3	4.8	2057755	692238	81.7 ± 15.7	23.7	55.9	0.39
B74033	S1494	A	R	Low	P1b	12.5378	SAMEA2170478	SAMN14130801	64.1	1.6	2025456	1319089	71.1 ± 16.9	17.1	9.2	0.21	52.9	5.2	2293996	626472	81.4 ± 16.0	19.6	52.5	0.57
B74034	S1111	A	R	High	P1b	15.7878	SAMEA2170536	SAMN14130802	64.2	1.8	3350394	2476129	71.1 ± 17.0	16.4	8.7	0.26	53.2	5	2536306	926953	81.6 ± 15.8	20.5	54.4	0.7
B74035	S1423	A	R	Low	P1b	11.9828	SAMEA2170435	SAMN14130803	53.1	1.7	2432256	1528835	71.1 ± 16.9	24.3	13.1	0.16	57.4	4.6	2592070	674308	81.7 ± 15.8	30.6	56.6	0.4
B74036	S1636	A	R	Low	P1b	13.4082	SAMEA2170491	SAMN14130804	49.9	2.1	2599804	1704069	71.1 ± 17.1	19.3	14.7	0.13	56.2	5.2	2664751	870727	81.3 ± 16.1	23.7	57.2	0.31
B74037	S1107	A	R	High	P1b	18.3751	SAMEA2170503	SAMN14130805	63	1.8	2751209	1823619	71.1 ± 17.2	21	8.2	0.05	55.6	5.1	1940941	644271	81.4 ± 16.2	25.6	49	0.11
B74038	S1266	A	R	High	P1b	17.128	SAMEA2170436	SAMN14130806	64.9	1.9	2264609	1581686	71.1 ± 17.3	16.3	10.5	0.07	56	5.1	2128617	676808	81.6 ± 16.0	20.7	51.7	0.15
B74039	S1344	A	R	High	P1b	16.1048	SAMEA2170359	SAMN14130807	66.6	1.6	2180891	1541482	71.1 ± 17.2	17.5	9.1	0.15	55.8	5	1573834	618303	81.7 ± 16.0	21.2	49.7	0.37
B74040	S1627	A	R	High	P1b	17.8948	SAMEA2170557	SAMN14130808	63.2	1.9	1500903	1044966	71.1 ± 17.0	20.9	12.2	0.42	52.5	5	2646117	751642	81.4 ± 16.0	26.1	52.9	1.27
B74041	S1683	A	R	High	P1b	16.6876	SAMEA2170498	SAMN14130809	63.9	1.6	3451081	2430589	71.1 ± 17.0	16.3	10	0.35	53	4.8	2118053	769139	81.6 ± 15.8	20.8	50.5	1
B74042	S1120	A	R	Low	P1b	13.7786	SAMEA2170353	SAMN14130810	62.2	1.6	2237233	1598681	71.1 ± 16.9	14.6	8.5	0.63	52.7	4.9	1658293	552189	81.1 ± 16.3	17.4	49.3	1.55
B74043	S1265	A	R	Low	P1b	13.0085	SAMEA2170568	SAMN14130811	51.9	1.7	4273627	2649697	71.1 ± 17.1	16.8	8.6	11.52	55.8	4.7	2506674	824697	81.6 ± 15.9	15.6	43	25.55
B74044	S1283	A	R	Low	P1b	11.6869	SAMEA2170422	SAMN14130812	53.9	1.6	1968628	1304446	71.1 ± 16.9	21.5	10.3	0.11	56	5	2211280	598037	81.1 ± 16.3	25.9	53.3	0.22
B74045	S1586	A	R	High	P1b	16.25	SAMEA2170453	SAMN14130813	64	2.1	1224822	886400	71.1 ± 17.3	13.6	12	0.43	55	5.5	2091029	721901	81.2 ± 16.4	15.9	51.8	1.27
B74046	S1650	A	R	High	P1b	15.5071	SAMEA2170450	SAMN14130814	66	2	2725052	1906752	71.1 ± 17.3	15.2	11.2	0.2	56	5.1	2586240	841515	81.5 ± 16.2	18.5	51.6	0.51
B74047	S1243	A	R	High	P1	16.1919	SAMEA2170488	SAMN14130815	62.3	2	1577973	1143148	71.1 ± 17.2	20.6	12.3	0.19	47	22.4	8185	6580	82.3 ± 15.6	-	-	1.36
B74048	S1701	A	R	High	P1	21.4216	SAMEA2170373	SAMN14130816	62	2	930836	647544	71.1 ± 17.1	19.1	10	0.11	53.6	4.4	2671108	715175	81.9 ± 15.6	24.3	52.7	0.27
B74049	S1435	A	R	High	P1	19.0638	SAMEA2170421	SAMN14130817	64	1.5	3019902	1665418	71.1 ± 16.8	22	12.1	0.32	53.1	4.6	2180185	570274	81.5 ± 16.0	27.3	57	0.75
B74050	S1647	A	R	Low	P1	11.7479	SAMEA2170372	SAMN14130818	62.2	1.6	2645115	1697111	71.1 ± 16.9	21.1	11.2	0.06	53.9	4.6	2047443	615524	81.8 ± 15.7	24.5	56.2	0.1
B74051	S1243	A	R	High	P1b	16.3011	SAMEA2170563	SAMN14130819	54.6	1.8	2354446	1751590	71.1 ± 17.1	17.8	8.5	0.88	57.4	4.6	1571889	631508	81.8 ± 15.9	23.1	49.3	2.27
B74052	S1701	A	R	High	P1b	13.3842	SAMEA2170358	SAMN14130820	54.2	1.5	2724850	1514233	71.1 ± 16.8	17.8	11	0.13	56.3	4.8	2264298	539751	81.2 ± 16.2	21.8	52.5	0.36
B74053	S1435	A	R	High	P1b	13.7378	SAMEA2170411	SAMN14130821	53.5	1.6	2863862	1954424	71.1 ± 17.0	17.4	9.8	0.18	56.4	4.8	1724172	637081	81.7 ± 16.0	21.8	53.2	0.41
B74054	S1647	A	R	Low	P1b	13.8508	SAMEA2170341	SAMN14130822	65	1.5	1606901	1170217	71.1 ± 17.1	19.1	9.7	0.58	55.9	4.9	1949353	644741	81.5 ± 16.1	22.1	53.2	1.55
B74055	S1326	A	R	High	P1	16.0688	SAMEA2170549	SAMN14130823	64.1	2.1	1242840	1022578	71.1 ± 17.3	15.2	8.5	0.06	55.4	5.2	2382284	832845	81.5 ± 16.1	19	49.1	0.12
B74056	S1326	A	R	High	P1b	16.0016	SAMEA2170545	SAMN14130824	62.5	2.2	1353979	1111864	71.1 ± 17.1	16.6	8.8	0.12	52.9	5	3665889	1134124	81.0 ± 16.2	19.8	50.7	0.27
B74057	S9120	A	E	Low	P2	15.9896	SAMEA2170396	SAMN14130825	63.4	1.8	5040619	3656710	71.1 ± 17.0	18.2	7.7	0.1	52.1	5.3	3008179	1120644	81.2 ± 16.1	22.7	48.4	0.26
B74058	S9247	A	E	High	P2	19.3302	SAMEA2170569	SAMN14130826	62.1	1.8	5047493	3475472	71.1 ± 17.0	17.4	6.9	0.14	53	5	2284807	866397	81.4 ± 16.0	22	46	0.35
B74059	S9248	A	E	Low	P2	15.8868	SAMEA2170386	SAMN14130827	53.7	2.3	2974508	2311692	71.1 ± 17.2	16.7	9.2	0.1	55.4	5.7	2948024	1112305	80.9 ± 16.4	21.4	49.5	0.26
B74060	S9323	A	E	Low	P2	14.523	SAMEA2170347	SAMN14130828	55.4	1.7	4175004	2995056	71.1 ± 17	22.2	10.2	0.08	56.5	5.1	1956827	783082	81.4 ± 16.1	27.1	54.3	0.16
B74061	S9336	A	E	High	P2	20.8408	SAMEA2170452	SAMN14130829	64.6	2.2	3347384	2594133	71.1 ± 17.3	13.2	5.3	0.13	54.6	5.3	1680760	749370	81.1 ± 16.4	17	40.8	0.35
B74062	S9149	A	E	High	P2	18.1167	SAMEA2170439	SAMN14130830	64.1	1.8	2455669	1976860	71.1 ± 17.2	16.8	9.1	0.37	55.8	5.1	3329128	1264668	81.4 ± 16.2	20.9	50	1.09
B74063	S9150	A	E	High	P2	18.6382	SAMEA2170389	SAMN14130831	56.1	2.2	1716837	1380495	71.1 ± 17.3	16.2	7.5	0.09	55.2	5.1	2069386	850312	81.3 ± 16.3	20.9	47.5	0.2
B74064	S9179	A	E	Low	P2	15.2651	SAMEA2170484	SAMN14130832	62.6	2	3255137	2521627	71.1 ± 17.0	17.9	8.2	0.14	52.1	5.5	2579514	966120	81.1 ± 16.1	22.1	51.1	0.38
B74065	S9229	A	E	High	P2	18.4966	SAMEA2170377	SAMN14130833	62	2.1	3278027	2400230	71.1 ± 17.1	20.7	9.3	0.39	52.3	5.2	3033215	1064533	81.4 ± 16.0	26.4	50.5	1.28
B74066	S9740	A	E	Low	P2	16.2226	SAMEA2170505	SAMN14130834	54.3	1.8	1439579	1236823	71.1 ± 17.0	18.5	8.4	1.24	55.9	5.3	1753391	790330	81.2 ± 16.2	22.5	49	3.25
B74067	S9643	A	E	Low	P2	14.847	SAMEA2170468	SAMN14130835	50.7	1.9	4071481	2941980	71.1 ± 17.1	19.6	9.2	0.22	56.1	5.1	1800183	725727	81.4 ± 16.1	24	53.3	0.5
B74068	S9688	A	E	Low	P2	15.8566	SAMEA2170573	SAMN14130836	56.6	1.9	1543453	1273295	71.1 ± 17.0	19.7	9.4	0.09	55.8	5.3	2679006	989855	81.1 ± 16.3	24.2	51.8	0.23
B74069	S9158	A	E	High	P2	17.8267	SAMEA2170442	SAMN14130837	62.3	2	2176704	1725455	71.1 ± 17.2	19.2	8.4	0.12	54.5	5.5	2213906	848852	81.0 ± 16.5	24.2	49.5	0.33
B74070	S9185	A	E	Low	P2	13.9916	SAMEA2170434	SAMN14130838	66	1.4	3288675	2293896	71.1 ± 17.0	21.2	12.9	0.19	56.7	4.7	1918880	736209	81.8 ± 15.9	28	55.7	0.44
B74071	S9204	A	E	Low	P2	14.9522	SAMEA2170366	SAMN14130839	62.2	2.1	1705321	1310315	71.1 ± 17.3	17.6	11.2	0.07	55.4	5.1	1618524	683530	81.4 ± 16.3	21.7	51.6	0.15
B74072	S9272	A	E	Low	P2	13.0964	SAMEA2170384	SAMN14130840	64.6	1.4	1912076	1385318	71.1 ± 16.8	21.4	14.6	0.21	53.6	4.9	2944782	926093	81.6 ± 15.7	26.6	60.5	0.51
B74073	S9278	A	E	High	P2	18.1171	SAMEA2170441	SAMN14130841	61.7	1.9	2190796	1718659	71.1 ± 17.1	18.6	9.9	0.34	51.6	5.4	3628438	1202581	81.0 ± 16.2	22.5	52.2	1.11
B74074	S9474	A	E	Low	P2	15.1411	SAMEA2170363	SAMN14130842	54.2	2.1	1831116	1446411	71.1 ± 17.1	16.7	8.8	0.05	57.3	4.7	2009515	787625	81.6 ± 16.0	22	47.9	0.09
B74075	S9726	A	E	Low	P2	15.1712	SAMEA2170554	SAMN14130843	56.7	2.1	2045986	1522365	71.1 ± 17.1	17.4	12.6	0.06	56.6	5.3	3137386	1017573	81.5 ± 16.0	21	56.7	0.11
B74076	S9110	A	E	Low	P2	14.7209	SAMEA2170399	SAMN14130844	64.7	1.6	1347385	996067	71.1 ± 17.1	21.4	12.6	0.1	54.2	4.8	1838469	757280	80.9 ± 16.5	20.5	49	0.3
B74077	S9122	A	E	Low	P2	14.3211	SAMEA2170362	SAMN14130845	61.1	1.6	2238429	1690567	71.1 ± 17.1	21.2	12.8	0.09	56.4	4.8	1730171	677613	81.7 ± 16.0	27.4	55.5	0.22
B74078	S9293	A	E	Low	P2	15.5337	SAMEA2170433	SAMN14130846	61.3	2.1	856788	718380	71.1 ± 17.2	20.5	12.1	0.11	58.2	3.7	3759568	1204803	82.4 ± 15.4	27.8	58.2	0.28
B74079	S9394	A	E	High	P2	17.9776	SAMEA2170469	SAMN14130847	62.7	1.7	1229837	1020001	71.1 ± 16.9	18.5	9.9	0.08	52.8	4.5	3078342	1104107	81.3 ± 16.0	23.2	52.7	0.18
B74080	S9684	A	E	High	P2	18.7254	SAMEA2170413	SAMN14130848	61.7	2.1	1910868	1524909	71.1 ± 17.1	18	11.5	0.15	53.8	4.5	3366162	1216370	82.0 ± 15.6	23.8	54.5	0.45
B74081	S9391	A	E	High	P2	17.6169	SAMEA2170449	SAMN14130849	55.9	2.4	1620620	1312134	71.1 ± 17.2	17	8.9	0.17	55.5	5.4	3298042	1107828	81.0 ± 16.3	20.8	49.8	0.5
B74082	S9717	A	E	High	P2	18.8883	SAMEA2170393	SAMN14130850	52.7	2.1	1851489	1348052	71.1 ± 17.1	16.9	14	0.12	58	4.9	3701197	1193157	82.0 ± 15.7	21.5	55.6	0.34
B74083	S9109	A	E	High	P2	17.9923	SAMEA2170523	SAMN14130851	56.5	2.1	1714948	1344486	71.1 ± 17.2	17.1	10.9	0.15	56.3	5.2	3487840	1140413	81.4 ± 16.1	20	53.2	0.44
B74084	S9227	A	E	High	P2	15.2841	SAMEA2170517	SAMN14130852	63	2	1684296	1174727	71.1 ± 17.2	21.6	14.4	0.13	55.5	5.1	3662437	1046650	81.4 ± 16.2	25.7	58.4	0.34
B74085	S9232	A	E	High	P2	18.8285	SAMEA2170494	SAMN14130853	62.7	1.9	1986041	1396301	71.1 ± 17.2	15	12.4	0.12	55.9	5.1	2653503	853386	81.5 ± 16.2	19.1	55	0.26
B74086	S9344	A	E	High	P2	16.6004	SAMEA2170479	SAMN14130854	63.6	1.8	1428004	1148042	71.1 ± 17.2	19	11.5	0.95	55.8	5.1	3535946	1199057	81.5 ± 16.1	21.7	54.5	2.82
B74087	S9120	A	E	Low	P2b	13.9324	SAMEA2170447	SAMN14130855	62.6	1.8	1362431	1051119	71.1 ± 17.0	16.9	9.7	0.2	52.8	4.9	2833958	998143	81.3 ± 16.0	20	51	0.6
B74088	S9247	A	E	High	P2b	16.0987	SAMEA2170463	SAMN14130856	63.6	1.9	834682	706428	71.1 ± 17.0	16.3	8.9	0.12	52.8	4.7	2136086	798548	81.6 ± 15.8	20.4	44.8	0.35
B74089	S9248	A	E	Low	P2b	13.765	SAMEA2170535	SAMN14130857	54.7	2	1142040	826121	71.1 ± 17.0	16.2	13.1	0.26	55.6	5.1	3429047	878038	80.9 ± 16.5	16.2	57	0.63
B74090	S9323	A	E	Low	P2b	14.7271	SAMEA2170575	SAMN14130858	57	2	1200193	858482	71.1 ± 17.1	16.7	14.8	0.2	58	4.7	2406621	789551	81.9 ± 15.7	22.9	56.8	0.57
B74091	S9336	A	E	High	P2b	16.2654	SAMEA2170529	SAMN14130859	57.2	2.5	1613068	1225965	71.1 ± 17.3	17.7	9.5	0.05	57.2	4.9	2245418	812058	81.7 ± 15.9	25.6	48.4	0.12
B74092	S9109	A	E	High	P2b	16.9619	SAMEA2170371	SAMN14130860	63.8	1.9	3842449	2553792	71.1 ± 17.2	16.3	11.3	0.13	57.1	4.6	2258228	797801	82.0 ± 15.8	20.5	54.6	0.33
B74093	S9227	A	E	High	P2b	19.7138	SAMEA2170480	SAMN14130861	63.5	1.7	1398841	886298	71.1 ± 17.1	18.3	11.7	0.07	58.6	4.9	2488799	707794	82.2 ± 15.8	24.1	48.6	0.15
B74094	S9232	A	E	High	P2b	17.6972	SAMEA2170427	SAMN14130862	63.4	2	1545774	1138208	71.1 ± 17.2	17.6	12.4	0.45	55.9	5	3156600	973707	81.5 ± 16.0	24.2	54.5	1.25
B74095	S9344	A	E	High	P2b	18.3919	SAMEA2170391	SAMN14130863	62.6	1.9	2844612	1830520	71.1 ± 17.0	18.1	15.2	0.12	65.3	1.5	2392548	751106	87.5 ± 10.5	24.5	61.6	0.28
B74096	S9391	A	E	High	P2b	17.1612	SAMEA2170561	SAMN14130864	62.5	2	3094319	2263675	71.1 ± 17.1	15.2	9.5	0.48	65	1.5	3077505	992853	87.3 ± 10.7	20	56.6	1.44
B74097	S9717	A	E	High	P2b	17.1289	SAMEA2170489	SAMN14130865	62.8	1.6	3332367	2435197	71.1 ± 16.9	17.1	9.7	0.41	65.5	1.5	2880440	962037	87.3 ± 10.9	20.6	57	1.07
B74098	S9110	A	E	Low	P2b	14.4333	SAMEA2170562	SAMN14130866	57.4	1.5	2740371	1792350	71.1 ± 17.0	20.5	9.8	0.07	69.1	1.4	2394439	734151	87.0 ± 11.4	26.1	57.8	0.12
B74099	S9122	A	E	Low	P2b	14.8072	SAMEA2170404	SAMN14130867	56.5	1.9	2220965	1542185	71.1 ± 17.1	17.6	14.7	0.17	69.1	1.6	1839141	633064	87.3 ± 10.9	22.3	63.4	0.38
B74100	S9293	A	E	Low	P2b	14.0239	SAMEA2170412	SAMN14130868	60	1.6	2644716	1839604	71.1 ± 16.9	18	13	0.11	69	1.5	2013281	648555	87.2 ± 11.1	23.6	65.7	0.19
B74101	S9394	A	E	High	P2b	17.586	SAMEA2170349	SAMN14130869	65.9	1.8	2333577	1757474	71.1 ± 17.2	17.7	9.5	0.37	74.9	1.6	2267230	833249	87.4 ± 11.0	22.5	59.4	1.04
B74102	S9684	A	E	High	P2b	16.6413	SAMEA2170546	SAMN14130870	61.2	1.7	2097190	1636121	71.1 ± 17.2	17.3	7.3	0.23	74.6	1.5	2829091	973933	87.4 ± 11.0	22.8	52.2	0.6
B74103	S9149	A	E	High	P2b	17.4597	SAMEA2170407	SAMN14130871	63.5	1.8	3444641	2555558	71.1 ± 17.0	18.3	9	0.08	65	1.6	2665331	988563	87.2 ± 11.0	21.3	58.4	0.15
B74104	S9150	A	E	High	P2b	18.7164	SAMEA2170507	SAMN14130872	63.4	1.4	3678840	1984824	71.1 ± 16.9	20.8	11.2	0.37	64.4	1.4	2193201	623375	86.9 ± 11.4	26.9	60.1	0.95
B74105	S9179	A	E	Low	P2b	12.3163	SAMEA2170382	SAMN14130873	63.5	1.8	3226221	2141801	71.1 ± 17.0	21	12.7	0.07	64.8	1.4	3713403	992675	87.3 ± 10.8	27.7	64.4	0.13
B74106	S9204	A	E	Low	P2b	14.3592	SAMEA2170451	SAMN14130874	54.1	2	2533210	1962361	71.1 ± 17.1	16.7	8	0.18	69.7	1.5	1996774	766177	87.4 ± 10.8	22.1	54.6	0.45
B74107	S9229	A	E	High	P2b	16.5047	SAMEA2170351	SAMN14130875	56.9	2.1	1947364	1485137	71.1 ± 17.2	17.2	9.9	0.05	69.5	1.5	3484121	1133140	87.2 ± 11.2	21.7	56.1	0.09
B74108	S9740	A	E	Low	P2b	13.7526	SAMEA2170419	SAMN14130876	57.3	1.6	2794512	1814386	71.1 ± 17.0	20.5	9.1	0.36	69.1	1.6	2126708	754358	87.3 ± 11.1	23.2	59	1.11
B74109	S9643	A	E	Low	P2b	14.2801	SAMEA2170522	SAMN14130877	57.5	1.8	2380848	1618164	71.1 ± 17.2	16.5	10	0.38	75.1	1.5	2507324	796179	87.6 ± 10.8	21.5	59.6	1.08
B74110	S9688	A	E	Low	P2b	13.7004	SAMEA2170552	SAMN14130878	65.2	1.7	2218491	1592730	71.1 ± 17.1	16.9	11	0.11	75	1.4	2118258	721694	87.4 ± 11.0	22	62.6	0.22
B74111	S9158	A	E	High	P2b	17.4985	SAMEA2170471	SAMN14130879	63	2.2	2078676	1299896	71.1 ± 17.1	16	13.7	0.1	65.2	1.4	3199505	866162	87.5 ± 10.5	21.9	62.7	0.25
B74112	S9185	A	E	Low	P2b	13.5986	SAMEA2170352	SAMN14130880	63.9	1.7	3628398	2545063	71.1 ± 16.9	18.2	10.9	0.25	65.3	1.4	2909493	916519	87.4 ± 10.6	23.6	61.7	0.58
B74113	S9272	A	E	Low	P2b	14.4333	SAMEA2170513	SAMN14130881	65.1	1.5	2873864	1942290	71.1 ± 16.9	19.3	12.1	0.09	65.2	1.5	1872091	625300	87.2 ± 11.0	24.9	63.2	0.19
B74114	S9278	A	E	High	P2b	18.0718	SAMEA2170492	SAMN14130882	57.6	1.8	2626559	1697840	71.1 ± 17.0	17.8	16.4	0.54	69.9	1.4	1571855	565927	87.6 ± 10.6	25.1	63.4	1.59
B74115	S9474	A	E	Low	P2b	14.7486	SAMEA2170345	SAMN14130883	56.7	2	2284699	1823721	71.1 ± 17.1	17.1	9.2	0.63	69.5	1.4	2693336	1006385	87.5 ± 10.7	22.6	58.5	2.08
B74116	S9726	A	E	Low	P2b	13.8987	SAMEA2170426	SAMN14130884	56.8	2	4128467	2679683	71.1 ± 17.1	19.2	11	1.85	69.7	1.3	3364618	1028701	87.6 ± 10.4	23.3	60.4	6
B74117	S186b	B	E	Low	P3	13.7138	SAMEA2170374	SAMN14130885	63.1	1.8	2507173	1893317	71.1 ± 17.2	20.7	12.1	0.43	75.2	1.5	3048211	1012584	87.6 ± 10.7	27	63.4	0.88
B74118	S258	B	E	High	P3	16.1664	SAMEA2170528	SAMN14130886	65.8	1.8	2773510	1917147	71.1 ± 17.2	16	6.2	0.07	75.6	1.5	1881454	632747	87.5 ± 10.9	21.8	49.8	0.14
B74119	S273	B	E	High	P3	16.1587	SAMEA2170431	SAMN14130887	63.7	2.4	2639553	2011028	71.1 ± 17.2	17.1	7.9	0.18	64.8	1.6	3258777	1092809	87.1 ± 11.0	23.6	54.3	0.56
B74120	S458	D	E	Low	P3	13.5728	SAMEA2170531	SAMN14130888	63.3	1.9	3315351	1952330	71.1 ± 17.0	21	8.1	0.04	64.4	1.5	2558036	675808	87.2 ± 10.9	28.8	53.8	0.06
B74121	S905	D	E	Low	P3	12.6996	SAMEA2170455	SAMN14130889	65.6	1.7	3283190	2478345	71.1 ± 16.9	18.8	7.9	0.42	64.6	1.5	3119987	1077264	87.2 ± 10.8	24	53.8	1.16
B74122	S19	B	E	High	P3	18.1185	SAMEA2170369	SAMN14130890	55.2	2.2	2472357	1870677	71.1 ± 17.2	18.8	7.9	1.77	68.6	1.6	2410787	927307	87.2 ± 11.0	23.6	49.2	5.76
B74123	S32	B	E	High	P3	18.7358	SAMEA2170344	SAMN14130891	57.7	2.5	2454085	1938151	71.1 ± 17.3	14.8	7.7	0.15	69.1	1.6	3488630	1144483	87.2 ± 11.1	19.7	53.4	0.43
B74124	S119	D	E	High	P3	16.1433	SAMEA2170405	SAMN14130892	63.5	1.9	3478787	2231429	71.1 ± 17.2	20.4	8.8	0.15	74.3	1.6	1855239	560674	87.3 ± 11.1	28.4	50.1	0.45
B74125	S172	B	E	High	P3	15.7015	SAMEA2170541	SAMN14130893	60.6	1.9	1708013	1287262	71.1 ± 17.2	22.5	11.7	0.06	74.7	1.5	2913322	925706	87.4 ± 11.0	31	60.6	0.16
B74126	S58	B	E	High	P3	16.1855	SAMEA2170456	SAMN14130894	62.6	1.6	3388450	2421111	71.1 ± 16.9	19.8	9.7	0.06	64.7	1.6	2319398	819503	87.2 ± 10.9	26.3	55.5	0.11
B74127	S269	D	E	Low	P3	12.5869	SAMEA2170485	SAMN14130895	63.4	1.9	3862271	2798848	71.1 ± 17.1	16.1	6.9	0.47	65.4	1.6	2543026	847517	87.2 ± 11.0	20.9	51.8	1.28
B74128	S270	B	E	High	P3	15.9734	SAMEA2170378	SAMN14130896	62.4	1.9	3282896	2350575	71.1 ± 17.0	18.3	9.4	0.13	64.3	1.7	2425454	856751	86.9 ± 11.3	25.3	54.8	0.33
B74129	S711	D	E	Low	P3	12.415	SAMEA2170401	SAMN14130897	55.2	2.3	3289739	2055028	71.1 ± 17.2	17.7	7.3	0.26	70.9	1.5	2690916	715763	87.5 ± 10.7	26.4	39.7	0.82
B74130	S69	B	E	High	P3	15.3722	SAMEA2170487	SAMN14130898	57.1	2	2752230	1984725	71.1 ± 17.1	17.3	8.3	0.1	68.9	1.6	1685878	606822	87.2 ± 11.1	23.9	58.1	0.23
B74131	S141	B	E	High	P3	16.1197	SAMEA2170462	SAMN14130899	65.1	2	1247650	1011592	71.1 ± 17.2	18.7	9.7	0.25	74.5	1.6	2353544	824219	87.3 ± 11.1	26	58.3	0.69
B74132	S62	B	E	High	P3	16.5695	SAMEA2170390	SAMN14130900	63.9	1.8	2306331	1668963	71.1 ± 17.1	17.7	8.5	0.15	74.6	1.6	2136203	712975	87.4 ± 11.0	24	57.1	0.42
B74133	S860	D	E	Low	P3	12.0314	SAMEA2170444	SAMN14130901	59.7	2.1	2011028	1411703	71.1 ± 17.3	17.5	10.5	0.07	74.6	1.5	2736215	800608	87.4 ± 10.9	22.6	58.6	0.15
B74134	S52	B	E	High	P3	15.8374	SAMEA2170415	SAMN14130902	65.6	1.7	3706515	2742716	71.1 ± 17.0	17	8.1	0.31	64.9	1.6	1858242	768383	87.2 ± 10.9	23.2	51.5	0.85
B74135	S666	D	E	Low	P3	13.5685	SAMEA2170530	SAMN14130903	64	2	3104867	2184192	71.1 ± 17.0	17.8	9.6	0.09	64.5	1.6	2521222	786061	87.1 ± 11.0	25.9	54.1	0.23
B74136	S154	B	E	Low	P3	13.4468	SAMEA2170408	SAMN14130904	63.2	2.1	2200291	1658630	71.1 ± 17.1	19.2	10	0.35	64.5	1.6	3064573	1024045	87.1 ± 11.0	25.8	58.5	1.16
B74137	S130	B	E	High	P3	14.8099	SAMEA2170383	SAMN14130905	55.8	1.9	2672222	1926885	71.1 ± 17.1	17.1	9.9	0.24	69.4	1.6	1233756	499382	87.3 ± 10.9	23.6	58.5	0.72
B74138	S420	D	E	Low	P3	14.3558	SAMEA2170343	SAMN14130906	58.3	2.1	2689340	1789498	71.1 ± 17.2	16.7	10.5	0.09	69.2	1.7	3182363	820311	87.2 ± 11.2	22.5	60.2	0.18
B74139	S100	B	E	High	P3	16.0299	SAMEA2170457	SAMN14130907	65.6	1.9	2731106	2020599	71.1 ± 17.2	15.9	7.2	1.11	74.1	1.7	2777416	966554	87.2 ± 11.2	20.6	54.4	3.38
B74140	S490	D	E	Low	P3	13.5368	SAMEA2170342	SAMN14130908	61.1	1.9	2208263	1446574	71.1 ± 17.1	19.9	14.4	0.13	73.9	1.6	2016118	603128	87.2 ± 11.4	25	62.5	0.3
B74141	S525	D	E	Low	P3	14.0404	SAMEA2170524	SAMN14130909	63.9	1.8	1989954	1553778	71.1 ± 17.2	18.3	9.3	0.71	73.9	1.6	2284642	774171	87.2 ± 11.3	24.1	56.9	2
B74142	S379	D	E	Low	P3	12.0422	SAMEA2170515	SAMN14130910	63.2	1.9	4200294	2412455	71.1 ± 16.9	25.9	11.6	0.21	64.3	1.5	2507964	655734	87.2 ± 10.8	31	59.1	0.53
B74143	S68	B	E	Low	P3	13.7046	SAMEA2170481	SAMN14130911	63.1	1.9	3629708	2327626	71.1 ± 16.9	22.6	12.1	0.18	64.6	1.6	2560167	797227	87.1 ± 11.1	24.6	60.2	0.48
B74144	S39	B	E	Low	P3	14.6063	SAMEA2170506	SAMN14130912	63.2	1.9	1770924	1375736	71.1 ± 17.0	18.3	11.4	0.25	64.8	1.6	2473645	893554	87.1 ± 11.0	21.2	61.1	0.75
B74145	S267	D	E	High	P3	16.5954	SAMEA2170445	SAMN14130913	55.6	2	2725804	1810044	71.1 ± 17.1	18	10.5	0.17	69.5	1.6	2362539	711075	87.3 ± 10.9	23.6	57.1	0.48
B74146	S964	D	E	Low	P3	13.3427	SAMEA2170470	SAMN14130914	56.3	2.2	2344800	1649375	71.1 ± 17.1	18	11.1	0.13	68.9	1.5	2907266	765473	87.1 ± 11.2	23	59.5	0.24
B74147	S100	B	E	High	P3b	17.975	SAMEA2170525	SAMN14130915	63.6	2.2	2657808	1987586	71.1 ± 17.3	14.1	7.2	2.88	74.2	1.5	2200938	841818	87.4 ± 10.9	17.7	52.2	8.03
B74148	S58	B	E	High	P3b	17.0287	SAMEA2170400	SAMN14130916	65.9	2.3	2428702	1742098	71.1 ± 17.3	19.1	10.1	0.23	74.7	1.6	2414282	869022	87.4 ± 11.0	26.4	56.4	0.8
B74149	S269	D	E	Low	P3b	13.5931	SAMEA2170458	SAMN14130917	61.2	1.8	1714566	1320680	71.1 ± 17.1	15.1	7.6	0.29	74	1.5	1438982	528136	87.2 ± 11.3	18.1	53.6	0.67
B74150	S525	D	E	Low	P3b	12.0584	SAMEA2170361	SAMN14130918	62.9	1.6	2079028	1357685	71.1 ± 16.9	22.4	13.1	0.65	64.7	1.4	2312467	662367	87.3 ± 10.7	27.2	59.9	1.87
B74151	S490	D	E	Low	P3b	13.4367	SAMEA2170360	SAMN14130919	62.2	2.1	3430947	1892864	71.1 ± 17.0	23.7	10.3	0.2	65.5	1.2	3446950	777621	87.5 ± 10.5	28.1	58.9	0.58
B74152	S420	D	E	Low	P3b	12.3176	SAMEA2170410	SAMN14130920	63.1	1.4	3145864	1505830	71.1 ± 16.8	25.5	17.1	0.19	65.3	1.4	2328891	470889	87.4 ± 10.7	33.8	64	0.45
B74153	S19	B	E	High	P3b	14.413	SAMEA2170348	SAMN14130921	55.1	1.7	2375835	1542954	71.1 ± 17.0	21.3	13.4	1.2	69.6	1.4	1817391	614634	87.4 ± 10.8	28.3	63.7	3.23
B74154	S32	B	E	High	P3b	16.2956	SAMEA2170376	SAMN14130922	52.5	2.2	2063337	1360601	71.1 ± 17.1	19.3	11.4	0.37	69.4	1.5	2337750	716007	87.3 ± 10.9	23.2	61.2	1.06
B74155	S119	D	E	High	P3b	17.0251	SAMEA2170346	SAMN14130923	62.2	2.5	2733697	1842117	71.1 ± 17.3	17.5	10.8	0.06	75.7	1.4	2913220	851215	87.6 ± 10.8	25.3	58.3	0.12
B74156	S172	B	E	High	P3b	16.741	SAMEA2170526	SAMN14130924	64.8	2.1	2081850	1487457	71.1 ± 17.3	18.3	11.3	0.09	75.2	1.5	3263362	980075	87.5 ± 10.9	24.4	62.2	0.22
B74157	S186b	B	E	Low	P3b	9.77968	SAMEA2170475	SAMN14130925	66.1	1.8	1437749	802852	71.1 ± 16.9	33.6	11.8	0.21	65	1.4	3299342	644975	87.4 ± 10.5	40.1	54	0.53
B74158	S258	B	E	High	P3b	16.2933	SAMEA2170518	SAMN14130926	63.2	1.9	2965615	2186212	71.1 ± 17.0	17.2	8.9	0.22	65	1.5	2129207	773991	87.3 ± 10.7	23	58.5	0.6
B74159	S273	B	E	High	P3b	17.059	SAMEA2170547	SAMN14130927	54.8	2.3	2916751	2157145	71.1 ± 17.2	14.2	7.6	0.41	69.5	1.5	2909045	1004847	87.3 ± 11.0	18	54.7	1.2
B74160	S458	D	E	Low	P3b	13.3308	SAMEA2170380	SAMN14130928	56.1	1.6	2042364	1297598	71.1 ± 17.0	20.4	12.2	0.13	69.9	1.4	1678678	461468	87.5 ± 10.6	26.6	62.6	0.28
B74161	S905	D	E	Low	P3b	13.6164	SAMEA2170423	SAMN14130929	55.3	1.8	2250760	1486486	71.1 ± 17.1	17.2	13.2	0.08	69.3	1.5	1494727	504441	87.4 ± 10.8	21.7	59	0.14
B74162	S52	B	E	High	P3b	18.0263	SAMEA2170424	SAMN14130930	64.5	2.3	2743438	2073714	71.1 ± 17.3	15.1	8.3	0.44	75.1	1.5	2363800	907573	87.5 ± 11.0	19.6	55.2	1.31
B74163	S62	B	E	High	P3b	17.2693	SAMEA2170379	SAMN14130931	60.6	1.9	2249260	1485313	71.1 ± 17.2	21.2	12.4	0.1	75	1.5	2250638	707439	87.5 ± 10.8	28	61.7	0.27
B74164	S69	B	E	High	P3b	17.1983	SAMEA2170527	SAMN14130932	65.1	1.9	3334522	1965374	71.1 ± 17.1	19.7	15.3	0.08	75.2	1.5	2136827	636990	87.5 ± 10.9	27.6	65.2	0.21
B74165	S130	B	E	High	P3b	20.0495	SAMEA2170375	SAMN14130933	62.9	2	4234750	2313563	71.1 ± 17.0	18.2	8.7	0.1	64.8	1.5	2398816	668796	87.3 ± 10.8	26.6	55.6	0.23
B74166	S141	B	E	High	P3b	16.4158	SAMEA2170437	SAMN14130934	63.2	1.9	3821772	2517487	71.1 ± 17.0	15.9	8.1	0.77	65.1	1.5	2350174	792989	87.3 ± 10.8	20.8	54.7	2.37
B74167	S154	B	E	Low	P3b	12.3908	SAMEA2170464	SAMN14130935	56.3	2.1	3046971	2042423	71.1 ± 17.0	18.5	12.3	0.19	68.3	1.5	2253751	695383	87.1 ± 11.1	22.9	65.2	0.45
B74168	S666	D	E	Low	P3b	13.591	SAMEA2170459	SAMN14130936	55.6	1.8	2780791	1838124	71.1 ± 17.0	20.6	10.5	0.65	69.2	1.5	2607266	745589	87.2 ± 11.0	25.4	56.7	2.04
B74169	S860	D	E	Low	P3b	13.5258	SAMEA2170532	SAMN14130937	55.7	1.7	2716375	1454188	71.1 ± 17.0	21.1	15.4	0.44	69.4	1.4	2104925	510053	87.2 ± 11.0	29.2	62.9	1.18
B74170	S270	B	E	High	P3b	16.5028	SAMEA2170538	SAMN14130938	63.4	2	3312416	1996906	71.1 ± 17.2	20.9	12.6	0.1	75.2	1.5	2603404	770851	87.5 ± 10.8	25.5	63.4	0.27
B74171	S711	D	E	Low	P3b	13.7701	SAMEA2170428	SAMN14130939	64.8	1.7	2803148	1760692	71.1 ± 17.1	18.3	10.3	0.09	74.1	1.5	1807257	552410	87.4 ± 11.0	21.3	57.9	0.18
B74172	S39	B	E	Low	P3b	11.9199	SAMEA2170520	SAMN14130940	63.8	1.8	6077018	3257174	71.1 ± 17.2	25.8	13.4	0.13	75	1.3	2698300	691937	87.5 ± 10.9	33.1	64.2	0.29
B74173	S68	B	E	Low	P3b	12.0612	SAMEA2170473	SAMN14130941	64.4	1.4	2759412	1632507	71.1 ± 16.7	24.6	13.5	0.54	64.1	1.5	1782489	534664	87.3 ± 10.8	28.9	60.9	1.39
B74174	S267	D	E	High	P3b	15.8869	SAMEA2170574	SAMN14130942	64	1.6	1777379	1319793	71.1 ± 16.9	16.9	10	0.1	65.1	1.7	1789883	609750	87.1 ± 11.0	21.9	57.3	0.3
B74175	S379	D	E	Low	P3b	9.20248	SAMEA2170397	SAMN14130943	55.4	1.5	2216188	948269	71.1 ± 16.8	28	10	0.09	69.9	1.4	2220185	341807	87.3 ± 10.8	32.8	49.1	0.16
B74176	S964	D	E	Low	P3b	12.6161	SAMEA2170512	SAMN14130944	55.5	2.2	2503762	1605429	71.1 ± 17.1	19.9	11.5	0.36	69.5	1.6	2022581	583032	87.2 ± 11.1	25.6	58.7	0.92
B74177	S662	C	E	Low	P4	12.0005	SAMEA2170555	SAMN14130945	56.1	2	2338908	1847802	71.1 ± 17.1	17	7.8	0.21	69.2	1.5	2328106	911979	87.2 ± 11.0	21.9	53.9	0.6
B74178	S194	C	E	Low	P4	12.4808	SAMEA2170454	SAMN14130946	60.2	2.2	2152290	1762675	71.1 ± 17.3	16.9	8	1.04	74.3	1.5	2369389	952789	87.4 ± 11.0	21.9	53.3	3.46
B74179	S70	B	E	High	P4	15.0121	SAMEA2170542	SAMN14130947	65.3	1.9	2151036	1686534	71.1 ± 17.2	17.2	7	0.07	74.8	1.6	2867887	945878	87.4 ± 11.1	22.4	54.5	0.12
B74180	S217	C	E	High	P4	15.8282	SAMEA2170497	SAMN14130948	60.6	2.3	2026192	1680581	71.1 ± 17.4	15.1	5.8	0.15	74.6	1.5	2283847	885085	87.4 ± 11.0	20.4	44.1	0.41
B74181	S124	B	E	High	P4	13.6997	SAMEA2170440	SAMN14130949	63.8	2	1829614	1390821	71.1 ± 17.1	17.2	7.5	0.14	65	1.5	2991328	928529	87.2 ± 10.9	22.8	54.7	0.4
B74182	S321	C	E	Low	P4	12.3659	SAMEA2170567	SAMN14130950	62.6	2	2785494	2185029	71.1 ± 17.0	16.7	6.9	0.11	64.6	1.5	2332828	863505	87.2 ± 10.9	23.6	52.2	0.27
B74183	S503	C	E	High	P4	14.1237	SAMEA2170543	SAMN14130951	57.3	1.8	2629888	1939245	71.1 ± 17.0	17	8.4	0.07	69.1	1.6	2501014	834125	87.2 ± 11.1	22.6	56.6	0.12
B74184	S338	C	E	High	P4	15.1403	SAMEA2170539	SAMN14130952	56.9	2.4	2130364	1731971	71.1 ± 17.2	14.8	6.1	0.12	69.8	1.3	2644430	956381	87.5 ± 10.6	20	48.7	0.3
B74185	S439	C	E	High	P4	15.0687	SAMEA2170466	SAMN14130953	57.2	2.2	2174152	1788370	71.1 ± 17.2	15.6	6.1	1.15	69	1.5	2507568	992330	87.3 ± 10.9	20.5	48.4	3.65
B74186	S350	C	E	Low	P4	12.7095	SAMEA2170476	SAMN14130954	61.3	2.1	2683184	1978605	71.1 ± 17.2	18.3	9.1	0.06	74	1.7	2334200	816096	87.3 ± 11.1	23	56.2	0.1
B74187	S17	B	E	Low	P4	11.8225	SAMEA2170514	SAMN14130955	61.4	2.1	1854648	1521188	71.1 ± 17.2	16.8	8.6	0.24	74.3	1.6	2341236	875977	87.3 ± 11.1	20.9	57.9	0.64
B74188	S186a	B	E	High	P4	14.4361	SAMEA2170370	SAMN14130956	62.8	2.5	2353605	1956093	71.1 ± 17.4	16.1	6.2	0.27	74.5	1.6	2918472	1102442	87.3 ± 11.2	21.4	52.7	0.82
B74189	S521	C	E	High	P4	14.8204	SAMEA2170534	SAMN14130957	63.8	1.8	2052049	1638403	71.1 ± 17.0	17.2	7.7	0.28	53.4	4.9	5449048	1581396	81.7 ± 15.8	21.9	46.5	0.86
B74190	S593	C	E	Low	P4	13.2662	SAMEA2170570	SAMN14130958	64	2.1	2510334	1824497	71.1 ± 17.0	20.8	9.8	0.08	53	4.8	3513367	1047356	81.4 ± 15.9	27.9	50.3	0.15
B74191	S386	C	E	Low	P4	13.5589	SAMEA2170467	SAMN14130959	62.3	1.6	2496254	1927739	71.1 ± 16.9	18.9	8.3	0.14	52.5	5.1	5011921	1430173	81.4 ± 16.0	24.3	46.5	0.34
B74192	S542	C	E	High	P4	14.979	SAMEA2170474	SAMN14130960	60.1	1.9	2601944	2019010	71.1 ± 17.1	16.1	7.5	0.14	55.8	5.3	4116077	1260766	80.9 ± 16.5	19.6	48.3	0.36
B74193	S572	C	E	High	P4	15.6617	SAMEA2170521	SAMN14130961	57.1	2.1	2400851	1799133	71.1 ± 17.1	16.6	8.6	0.1	55.4	5.1	4217723	1207818	81.0 ± 16.3	21	49.1	0.26
B74194	S562	C	E	Low	P4	14.2304	SAMEA2170486	SAMN14130962	59.2	2.1	1917345	1618959	71.1 ± 17.1	16.5	6.7	0.2	57.4	4.6	3151755	1154244	81.8 ± 15.8	19.9	44.8	0.57
B74195	S61	C	E	High	P4	15.7732	SAMEA2170548	SAMN14130963	59.8	2.2	1551282	1312805	71.1 ± 17.3	16	6.2	0.09	55.3	5.1	2664102	1077662	81.3 ± 16.3	20.8	42.8	0.24
B74196	S132	C	E	High	P4	15.6798	SAMEA2170368	SAMN14130964	60.8	2.7	1704813	1288549	71.1 ± 17.4	15.3	6.7	0.3	56.6	4.9	2337888	822942	81.9 ± 15.9	19.4	47.9	0.99
B74197	S118	C	E	Low	P4	14.4379	SAMEA2170416	SAMN14130965	63.6	2.2	1768121	1401823	71.1 ± 17.1	17.1	9.4	0.09	52.5	4.9	4889303	1377004	81.1 ± 16.1	21.8	52.5	0.11
B74198	S576	D	E	High	P4	15.3473	SAMEA2170495	SAMN14130966	63.4	2	1668273	1431469	71.1 ± 17.1	15.6	5.9	0.28	52.9	5	2281414	936397	81.4 ± 16.0	20	41	0.87
B74199	S410	D	E	Low	P4	13.4342	SAMEA2170472	SAMN14130967	62.7	1.9	1524357	1206217	71.1 ± 17.1	18.5	8.1	3.98	52.6	4.8	2777869	988305	81.5 ± 15.9	22	44.2	11.97
B74200	S418	C	E	Low	P4	13.8224	SAMEA2170559	SAMN14130968	57.8	1.9	2893126	2236988	71.1 ± 17.1	17.6	7.5	0.07	56.7	5	3719073	1215138	81.4 ± 16.1	21.3	47.5	0.13
B74201	S494	C	E	High	P4	19.3318	SAMEA2170350	SAMN14130969	57.8	2.1	1904877	1541647	71.1 ± 17.2	15.4	5.9	0.1	56.8	4.8	3656791	1241308	81.5 ± 16.0	20.7	37.3	0.27
B74202	S101	C	E	Low	P4	14.1135	SAMEA2170560	SAMN14130970	52.3	2	2352894	1852173	71.1 ± 17.1	17.5	7.3	2.07	56.8	4.7	2575727	1009268	81.7 ± 15.9	21.4	42.2	6.89
B74203	S592	C	E	Low	P4	13.2457	SAMEA2170490	SAMN14130971	66	2	2143003	1724701	71.1 ± 17.2	16.3	7.6	0.32	56.4	4.7	2154728	877768	81.7 ± 16.0	20.1	49.1	0.84
B74204	S502	C	E	High	P4	15.0996	SAMEA2170511	SAMN14130972	64.2	1.9	2021940	1640015	71.1 ± 17.2	16.4	7.3	0.25	56.3	4.7	2555231	948300	81.5 ± 16.2	20.1	47.8	0.64
B74205	S603	C	E	Low	P4	13.5146	SAMEA2170365	SAMN14130973	59.3	2	874	870	71.1 ± 17.9	-	-	0	52.6	5.1	3812366	1198991	81.3 ± 16.0	24.8	50.3	0.82
B74206	S125	C	E	Low	P4	13.3203	SAMEA2170550	SAMN14130974	63.8	1.6	2044360	1522491	71.1 ± 16.9	19.1	10.1	0.07	53.4	4.5	3226315	981164	81.5 ± 16.0	23	52.9	0.15
B74207	S592	C	E	Low	P4b	14.0038	SAMEA2170357	SAMN14130975	62.8	1.8	2420576	1956222	71.1 ± 17.0	16.5	6.8	0.1	53.1	4.7	2137078	858680	81.5 ± 16.0	20.4	46.1	0.23
B74208	S125	C	E	Low	P4b	12.671	SAMEA2170477	SAMN14130976	57.3	1.7	2689023	1958476	71.1 ± 17.0	17.1	9.3	0.17	57	4.6	2911272	954119	81.6 ± 16.0	21	49.8	0.42
B74209	S410	D	E	Low	P4b	14.8688	SAMEA2170571	SAMN14130977	57.2	1.9	2624673	1990297	71.1 ± 17.1	15.2	6.5	0.12	57.2	4.8	3028773	995297	81.7 ± 16.0	20.3	47.4	0.29
B74210	S521	C	E	High	P4b	15.2495	SAMEA2170516	SAMN14130978	57.8	2.1	1767171	1417966	71.1 ± 17.2	16.2	7.2	1.08	57	4.8	2382032	905647	81.7 ± 15.9	21.2	44.4	3.93
B74211	S662	C	E	Low	P4b	13.6712	SAMEA2170395	SAMN14130979	66.2	1.8	2433959	1959405	71.1 ± 17.2	15.4	6.6	0.52	56.2	4.7	2743430	1031938	81.6 ± 16.0	19.7	44.7	1.5
B74212	S603	C	E	Low	P4b	13.662	SAMEA2170398	SAMN14130980	64.4	1.9	1528413	1259247	71.1 ± 17.2	16.7	7.9	0.23	56.2	4.8	1780170	727621	81.7 ± 16.0	21.7	48	0.64
B74213	S118	C	E	Low	P4b	13.5428	SAMEA2170406	SAMN14130981	61.1	2	2343356	1848203	71.1 ± 17.0	16.9	7.9	0.07	52.2	5.1	4167107	1270142	81.0 ± 16.3	20.5	48.2	0.15
B74214	S101	C	E	Low	P4b	13.9754	SAMEA2170553	SAMN14130982	63.3	2	1969594	1608308	71.1 ± 17.1	18.4	6.9	0.1	52.2	5.1	4199920	1338169	81.2 ± 16.1	23.8	43.7	0.25
B74215	S418	C	E	Low	P4b	14.4845	SAMEA2170493	SAMN14130983	62	2.1	2389425	1715177	71.1 ± 17.1	16.4	7.2	0.18	54	4.8	3487365	1086616	81.7 ± 15.9	20.7	41.9	0.49
B74216	S576	D	E	High	P4b	15.4659	SAMEA2170519	SAMN14130984	58.6	2.2	1086436	953189	71.1 ± 17.2	15.5	6.4	0.05	57.3	4.8	2517542	973366	81.9 ± 15.8	19.6	44.3	0.09
B74217	S572	C	E	High	P4b	15.9534	SAMEA2170367	SAMN14130985	57.3	2.3	1796546	1437218	71.1 ± 17.2	18.5	7.5	0.06	56.3	5.1	3577035	1094707	81.2 ± 16.2	24.5	47.4	0.1
B74218	S61	C	E	High	P4b	14.9061	SAMEA2170425	SAMN14130986	56.3	2.5	3555816	2621750	71.1 ± 17.2	16.2	7	0.24	30.4	51.3	2488	2240	81.8 ± 15.6	-	-	2.53
B74219	S132	C	E	High	P4b	15.9084	SAMEA2170446	SAMN14130987	63.6	2.3	1874693	1507445	71.1 ± 17.3	16.1	6	0.09	56.4	4.9	1537484	637681	81.7 ± 16.1	21	41.8	0.19
B74220	S502	C	E	High	P4b	14.7612	SAMEA2170356	SAMN14130988	65.2	1.8	2674317	2083784	71.1 ± 17.2	16.4	6.5	0.63	56.1	4.8	2939169	1086054	81.6 ± 16.1	20.2	43.6	1.99
B74221	S593	C	E	Low	P4b	13.9925	SAMEA2170388	SAMN14130989	63.2	2	3021407	2235063	71.1 ± 17.0	16.7	7.6	0.27	53	5	2489587	911583	81.4 ± 16.0	20.4	48.4	0.77
B74222	S542	C	E	High	P4b	15.6039	SAMEA2170381	SAMN14130990	63.3	2.3	2213897	1738983	71.1 ± 17.1	16.2	7.8	0.19	54.8	4	2994790	1056175	82.2 ± 15.4	20.6	47.9	0.5
B74223	S386	C	E	Low	P4b	12.5362	SAMEA2170403	SAMN14130991	60.7	2	2046329	1663708	71.1 ± 17.0	17.9	6.8	0.16	53.1	4.7	3192304	1095773	81.6 ± 15.8	23.1	43.3	0.45
B74224	S562	C	E	Low	P4b	13.9035	SAMEA2170387	SAMN14130992	57.1	2.2	4884408	3621507	71.1 ± 17.2	14.6	6.2	0.21	55.6	5.1	3397621	1153965	80.9 ± 16.5	17	45	0.52
B74225	S439	C	E	High	P4b	16.3036	SAMEA2170544	SAMN14130993	56	2.3	3575985	2822337	71.1 ± 17.2	17.6	6.6	0.37	57.8	4.5	2554729	1011742	82.0 ± 15.7	22.5	44.6	1.04
B74226	S124	B	E	High	P4b	16.7215	SAMEA2170460	SAMN14130994	64.2	1.9	2810368	2105628	71.1 ± 17.2	15.6	7.6	0.32	56.1	4.9	3364834	1081607	81.6 ± 16.1	18.2	45.4	0.71
B74227	S17	B	E	Low	P4b	13.7352	SAMEA2170438	SAMN14130995	61.2	1.7	2095699	1538913	71.1 ± 17.1	21.8	9.7	0.3	56	4.8	3487903	1049897	81.5 ± 16.2	24.8	51.2	0.82
B74229	S338	C	E	High	P4b	15.2716	SAMEA2170499	SAMN14130997	63	2.2	2101520	1705417	71.1 ± 17.1	17.8	6.1	0.25	53.5	4.6	2282051	862964	81.6 ± 15.8	22.6	43.5	0.73
B74230	S350	C	E	Low	P4b	13.7218	SAMEA2170418	SAMN14130998	63.9	1.8	2613457	1936107	71.1 ± 16.9	20.8	8.9	0.23	53.1	5	3098240	983486	81.5 ± 16.0	23.5	50.1	0.5
B74231	S186a	B	E	High	P4b	16.4838	SAMEA2170483	SAMN14130999	61.1	2.4	3073668	2387835	71.1 ± 17.2	16.3	5.6	0.08	52.3	5.2	3280697	1132281	80.9 ± 16.3	19.6	40	0.17
B74232	S321	C	E	Low	P4b	13.9442	SAMEA2170448	SAMN14131000	56.3	1.6	5887232	3845181	71.1 ± 17.0	18.8	7.7	0.16	56.7	5	2172699	807737	81.5 ± 16.0	22.4	47.2	0.38
B74233	S503	C	E	High	P4b	16.6265	SAMEA2170508	SAMN14131001	59.1	2.1	2578962	1844887	71.1 ± 17.1	16.8	11.5	0.25	57	5	2391767	790042	81.6 ± 16.0	20.5	52.4	0.67
B74234	S217	C	E	High	P4b	16.6967	SAMEA2170385	SAMN14131002	63.5	1.9	2470792	1984711	71.1 ± 17.2	15.9	5.1	0.14	55.3	4.9	4171212	1372071	81.3 ± 16.3	19	38.3	0.34
B74235	S494	C	E	High	P4b	17.0949	SAMEA2170510	SAMN14131003	64	1.8	2423734	1799019	71.1 ± 17.2	20.7	7.4	0.6	57.8	4.6	2627844	930497	82.1 ± 15.8	25.4	41.9	1.73
B74236	S194	C	E	Low	P4b	13.1957	SAMEA2170502	SAMN14131004	63.9	2	1597320	1258856	71.1 ± 17.2	21.4	8.9	0.47	54.1	5.4	4352369	1365417	80.9 ± 16.5	25.1	49.8	0.98
